# Supplementary material for: Novel Immune Modulators Enhance Caenorhabditis elegans Resistance to Multiple Pathogens
Source: mSphere. 2021 Jan 6;6(1):e00950-20. doi: 10.1128/mSphere.00950-20 (PMC7845594; doi:10.1128/mSphere.00950-20)
Supplement: TABLE S3 [file mSphere.00950-20_st003.xlsx]

## Sheet: Upregulated genes
LK32	Affy_ID	Gene	Fold Change			LK34	Affy_ID	Gene	Fold Change			LK35	Affy_ID	Gene	Fold Change			LK38	Affy_ID	Gene	Fold Change			LK34, 35, & 38 Common genes	ID	Gene		LK56	Affy_ID	Gene	Fold Change
	188358_at	B0218.1	2.21812				181727_at	B0041.3	2.10879				187734_s_at	C01C10.3	3.98505				190879_at	AC3.7	2.61918				187734_s_at	C01C10.3			190879_at	AC3.7	2.79083
	180562_at	B0218.8	3.84361				181982_s_at	B0212.3	2.41747				178775_at	C01G6.3	2.22138				190895_at	AC3.8	4.09267				182545_at	C03E10.5			189457_at	B0213.15	2.57902
	181632_at	B0281.3	2.39642				189485_at	B0213.14	2.23886				182545_at	C03E10.5	5.24654				189485_at	B0213.14	6.07528				182881_at	C03E10.6			180562_at	B0218.8	6.85677
	175561_s_at	B0350.2	2.32505				180562_at	B0218.8	3.65522				182881_at	C03E10.6	3.1346				189457_at	B0213.15	3.54887				193466_s_at	C04F6.3			191884_s_at	B0280.8	2.00787
	189915_s_at	B0365.6	4.42976				181632_at	B0281.3	2.78861				193466_s_at	C04F6.3	11.4648				180562_at	B0218.8	5.63045				187761_s_at	C05D2.8			187438_s_at	B0361.9	2.25723
	191306_s_at	B0395.3	2.82767				174159_at	B0285.7	17.708				187761_s_at	C05D2.8	2.51615				181632_at	B0281.3	3.53626				192469_at	C06B3.4			191306_s_at	B0395.3	2.6016
	187734_s_at	C01C10.3	2.77412				173905_s_at	B0310.5	3.17483				173301_s_at	C05E4.9	2.02243				173905_s_at	B0310.5	4.25178				179786_at	C08E8.4			190359_at	C01G6.7	2.22844
	188927_at	C02F5.11	2.26108				190955_s_at	B0334.1	3.58894				189283_s_at	C06B3.3	12.8818				189915_s_at	B0365.6	7.00849				186281_s_at	C08F11.12			192327_at	C01H6.4	2.41239
	193574_at	C04F12.8	2.94719				189915_s_at	B0365.6	6.37443				192469_at	C06B3.4	3.14143				191306_s_at	B0395.3	2.78982				193604_at	C08F11.8			176798_s_at	C03B1.13	2.60977
	191543_at	C04G6.5	2.63046				187734_s_at	C01C10.3	6.20587				179786_at	C08E8.4	4.34699				187734_s_at	C01C10.3	4.81532				190619_at	C15C8.3			189512_at	C03G6.15	45.5839
	183355_s_at	C05C12.3	2.15206				178775_at	C01G6.3	2.43213				186281_s_at	C08F11.12	4.62039				182545_at	C03E10.5	3.81551				189268_s_at	C15H9.7			182341_at	C05D9.2	2.01212
	191204_s_at	C06A8.3	2.69728				185557_s_at	C02A12.4	4.38193				193604_at	C08F11.8	10.1514				182881_at	C03E10.6	3.51146				185619_s_at	C23H5.8			189283_s_at	C06B3.3	140.261
	179651_s_at	C06H5.1	2.08747				191038_at	C02F5.8	4.03447				190619_at	C15C8.3	4.75258				185525_at	C03G6.14	43.7046				191626_s_at	C25B8.4			175111_at	C07H6.9	3.26696
	178248_at	C07E3.3	2.25958				182545_at	C03E10.5	3.46194				173449_s_at	C15F1.3	2.05642				189512_at	C03G6.15	18.4329				180909_at	C32H11.4			179786_at	C08E8.4	2.11379
	191689_s_at	C08B6.1	3.09515				182881_at	C03E10.6	3.28124				189268_s_at	C15H9.7	3.43316				193466_s_at	C04F6.3	12.8428				180842_s_at	C33A12.7			193604_at	C08F11.8	31.7673
	172565_x_at	C08E3.13	4.36133				193466_s_at	C04F6.3	17.5635				187346_at	C16C10.3	2.71635				191543_at	C04G6.5	2.83096				181188_at	C35B1.4			188975_at	C15A11.7	2.31366
	193800_at	C14A6.1	3.03689				191543_at	C04G6.5	2.61946				185619_s_at	C23H5.8	7.48569				175102_at	C04H5.7	3.78856				180269_at	C35B1.5			190619_at	C15C8.3	3.61526
	190579_at	C17G1.3	2.13329				175102_at	C04H5.7	3.77164				191626_s_at	C25B8.4	7.28006				187761_s_at	C05D2.8	4.67521				180263_s_at	C35E7.5			173151_s_at	C17C3.1	4.38555
	188630_at	C18E9.1	2.67615				192137_at	C05C8.3	5.69622				180909_at	C32H11.4	6.48139				183138_at	C06A6.5	4.04634				172241_x_at	C37A5.8			179602_at	C18E9.5	2.14578
	191147_at	C18G1.2	2.36138				187761_s_at	C05D2.8	2.96769				180842_s_at	C33A12.7	3.41811				189283_s_at	C06B3.3	509.457				182644_s_at	C41H7.5			187412_at	C18H9.6	3.05007
	187412_at	C18H9.6	2.3146				192863_at	C05E4.1	3.83206				181188_at	C35B1.4	3.83786				192469_at	C06B3.4	3.37383				187646_s_at	C46C2.5			177487_at	C29F3.7	2.65355
	183713_at	C24G7.2	19.2431				183138_at	C06A6.5	2.97894				180269_at	C35B1.5	2.59463				179786_at	C08E8.4	4.46731				176271_at	C52D10.1			178316_at	C29F7.2	6.80675
	177487_at	C29F3.7	2.49094				192469_at	C06B3.4	3.42498				180263_s_at	C35E7.5	24.1088				184864_at	C08F11.11	2.07653				172782_x_at	C52D10.7			189019_at	C31E10.7	3.30306
	183594_at	C29F9.1	2.56279				187841_s_at	C07A12.7	2.15908				172241_x_at	C37A5.8	20.4077				186281_s_at	C08F11.12	5.79209				172772_x_at	C52D10.8			180909_at	C32H11.4	31.0591
	187821_at	C30F12.7	3.14546				186342_at	C07D10.5	2.71418				182644_s_at	C41H7.5	2.01087				193604_at	C08F11.8	49.5735				172781_x_at	C52D10.9			189972_at	C33C12.3	2.30918
	180909_at	C32H11.4	15.4596				187802_at	C07H6.5	2.26375				187646_s_at	C46C2.5	2.52523				194208_x_at	C09B8.7	2.89631				190427_s_at	C54F6.14			189176_at	C36A4.1	3.71595
	179396_at	C35A5.6	3.03295				191689_s_at	C08B6.1	3.82077				191548_s_at	C47E12.5	2.46632				184003_s_at	C09F12.1	10.5236				188849_at	C56E6.2			189163_at	C36A4.2	2.60053
	181308_s_at	C37H5.9	2.78184				181697_at	C08E3.6	7.36873				172692_x_at	C50F4.6	2.69496				180306_at	C10G8.4	2.11443				183155_at	D2096.1			172241_x_at	C37A5.8	11.3415
	179110_at	C39E9.8	4.36529				179786_at	C08E8.4	3.73044				176271_at	C52D10.1	12.954				190329_at	C11E4.1	3.39362				189413_at	E03E2.1			181308_s_at	C37H5.9	2.20662
	172888_x_at	C40D2.2	2.61127				184864_at	C08F11.11	2.07828				172782_x_at	C52D10.7	6.11997				189430_at	C12D5.7	19.8373				173698_s_at	F01D5.9			179110_at	C39E9.8	4.21893
	175424_at	C40H1.7	3.16835				186281_s_at	C08F11.12	5.88626				172772_x_at	C52D10.8	4.09874				190619_at	C15C8.3	8.78837				192719_s_at	F07D3.2			182003_at	C42D8.1	2.10904
	180721_at	C45G7.2	3.35859				193604_at	C08F11.8	9.58444				172781_x_at	C52D10.9	3.59278				189268_s_at	C15H9.7	4.11337				173118_s_at	F08C6.2			192157_at	C47E12.8	3.05926
	184396_at	C46H11.2	2.77396				194208_x_at	C09B8.7	2.59011				190427_s_at	C54F6.14	10.9253				173151_s_at	C17C3.1	4.5116				173676_s_at	F08C6.6			179858_at	C49C8.5	2.02639
	182931_at	C49A9.6	2.60347				184003_s_at	C09F12.1	8.46399				173919_s_at	C56A3.2	3.01492				185619_s_at	C23H5.8	6.3624				173200_s_at	F08G12.10			188156_at	C52A10.1	3.27549
	179430_s_at	C49C3.9	3.79946				180306_at	C10G8.4	2.03032				188849_at	C56E6.2	4.12479				191626_s_at	C25B8.4	9.06314				178843_at	F08G5.6			172772_x_at	C52D10.8	2.5828
	179858_at	C49C8.5	4.89054				190329_at	C11E4.1	3.38652				177920_at	D1086.3	51.6485				193458_s_at	C26C6.2	2.69046				192149_s_at	F10C1.2			190323_s_at	C52E4.5	2.74009
	192492_at	C49F5.1	4.86407				193800_at	C14A6.1	2.06372				193929_s_at	D2089.5	2.1133				189583_at	C28A5.3	4.23267				174291_s_at	F10G7.11			177676_s_at	C53B4.3	3.3386
	190427_s_at	C54F6.14	3.54422				190619_at	C15C8.3	7.07118				183155_at	D2096.1	3.52302				178316_at	C29F7.2	13.2149				178635_at	F11A6.2			191541_at	C54D10.1	4.26446
	180840_at	C55F2.2	2.52769				189268_s_at	C15H9.7	3.77127				189413_at	E03E2.1	2.57922				182836_at	C29G2.6	3.07765				188406_s_at	F11H8.3			190427_s_at	C54F6.14	2.00198
	180032_at	D2092.4	3.77158				187346_at	C16C10.3	2.02291				173698_s_at	F01D5.9	3.28328				182733_at	C31A11.5	24.9401				192972_at	F13D12.2			190377_s_at	E04F6.7	2.72742
	190244_s_at	F01D4.4	2.08953				173151_s_at	C17C3.1	8.08272				177735_at	F02H6.2	2.77841				189019_at	C31E10.7	5.46121				193272_s_at	F15B9.1			182450_at	EGAP2.1	2.15237
	178262_at	F01D5.5	2.56915				184497_at	C17G10.5	2.04127				193719_s_at	F07A11.2	2.27739				181817_s_at	C32E8.9	2.92116				179266_at	F15D4.5			178017_s_at	F01D5.1	2.37346
	174723_at	F08C6.1	3.66581				185619_s_at	C23H5.8	6.85355				192719_s_at	F07D3.2	7.50494				180909_at	C32H11.4	9.61339				186519_at	F15E11.12			178262_at	F01D5.5	2.75267
	193496_s_at	F10F2.2	2.11779				191626_s_at	C25B8.4	9.39674				173118_s_at	F08C6.2	3.8805				180842_s_at	C33A12.7	3.59153				183307_at	F16B12.6			173698_s_at	F01D5.9	2.33506
	192628_at	F11A5.10	3.18948				185690_at	C25E10.8	3.99894				173676_s_at	F08C6.6	3.33643				183115_at	C34H4.2	17.6552				191539_at	F19H8.1			177735_at	F02H6.2	2.93124
	177997_at	F11F1.6	2.90956				174906_s_at	C25F6.2	3.01491				173200_s_at	F08G12.10	7.07556				181188_at	C35B1.4	5.19665				179389_s_at	F20D1.2			173118_s_at	F08C6.2	2.83414
	180766_at	F13B6.3	2.56596				193458_s_at	C26C6.2	2.48538				178843_at	F08G5.6	5.49757				180269_at	C35B1.5	2.55285				179692_at	F20D1.3			173676_s_at	F08C6.6	2.44694
	193267_at	F13D11.1	2.31789				189583_at	C28A5.3	4.16126				192149_s_at	F10C1.2	3.08792				180263_s_at	C35E7.5	34.3446				177532_at	F22B5.4			192628_at	F11A5.10	2.79644
	193526_s_at	F14D12.2	2.65434				192112_s_at	C28H8.11	2.22978				174291_s_at	F10G7.11	2.53776				189163_at	C36A4.2	4.75146				175724_s_at	F22F4.2			192605_at	F11A5.12	17.3972
	174404_s_at	F14E5.5	7.619				189019_at	C31E10.7	2.14475				178635_at	F11A6.2	2.62709				172241_x_at	C37A5.8	138.22				171769_x_at	F23F12.12			192948_at	F11G11.2	4.91786
	193272_s_at	F15B9.1	26.4633				180909_at	C32H11.4	58.1374				188406_s_at	F11H8.3	2.66343				179110_at	C39E9.8	4.83449				190344_at	F26D10.12			192956_at	F11G11.3	28.0944
	183062_at	F16B4.4	2.11018				180842_s_at	C33A12.7	5.6125				192972_at	F13D12.2	5.54951				175524_at	C41G11.1	4.17167				192037_at	F26D10.9			175885_at	F12E12.11	22.2594
	181257_at	F17C11.2	2.7416				183115_at	C34H4.2	11.809				193272_s_at	F15B9.1	7.66279				182644_s_at	C41H7.5	2.20348				178600_at	F26E4.2			193849_at	F13D11.4	21.1972
	191515_at	F19C7.2	2.83249				181188_at	C35B1.4	4.02037				179266_at	F15D4.5	2.68038				187646_s_at	C46C2.5	3.30646				193653_s_at	F27D9.5			189525_s_at	F13H6.3	2.11998
	191539_at	F19H8.1	3.52291				180269_at	C35B1.5	4.57376				186519_at	F15E11.12	366.7				193903_at	C47A10.1	23.624				190628_at	F32A5.4			193526_s_at	F14D12.2	2.19985
	183815_at	F21E9.3	2.13236				180263_s_at	C35E7.5	36.1313				186492_s_at	F15E11.14	3.60966				176271_at	C52D10.1	8.47276				189761_s_at	F32B5.1			193272_s_at	F15B9.1	12.4951
	184150_at	F21F3.1	3.92058				175861_s_at	C36E6.1	2.53071				180425_s_at	F15E6.3	7.45374				172782_x_at	C52D10.7	6.79381				189768_at	F32H2.5			178041_at	F16C3.2	2.03957
	190899_at	F21H7.1	2.74104				175749_s_at	C37A2.5	2.17624				183307_at	F16B12.6	2.20315				172772_x_at	C52D10.8	4.41681				193289_at	F33H2.3			188201_at	F16F9.4	2.06163
	191554_at	F22A3.5	4.13712				172241_x_at	C37A5.8	53.3179				175504_at	F17C11.11	2.83943				172781_x_at	C52D10.9	5.63301				179695_at	F35E12.5			172426_x_at	F20A1.1	2.018
	191652_at	F22B8.6	4.84586				179110_at	C39E9.8	3.26546				191539_at	F19H8.1	2.49356				177676_s_at	C53B4.3	5.58285				193464_s_at	F35G2.4			189429_at	F20D6.11	2.09459
	191274_s_at	F23B2.11	2.24752				175524_at	C41G11.1	3.36389				179389_s_at	F20D1.2	2.04212				191541_at	C54D10.1	3.03717				189267_s_at	F38B2.4			188945_at	F20G2.2	2.12619
	192454_s_at	F25E2.4	3.06189				182644_s_at	C41H7.5	2.64637				179692_at	F20D1.3	2.25903				190427_s_at	C54F6.14	17.217				192338_at	F38E11.1			183815_at	F21E9.3	2.26737
	187495_s_at	F28A10.6	2.10806				193344_at	C44H4.3	19.7259				193046_at	F21G4.2	2.55377				188849_at	C56E6.2	3.93358				188405_at	F40F4.4			184150_at	F21F3.1	2.45326
	189392_s_at	F28B4.3	2.92055				180721_at	C45G7.2	6.69686				177532_at	F22B5.4	34.9589				177920_at	D1086.3	42.6711				180979_at	F41E6.2			188921_at	F25D1.5	35.6572
	190628_at	F32A5.4	2.23871				187646_s_at	C46C2.5	4.49335				175724_s_at	F22F4.2	7.05319				176025_at	D2007.1	3.9456				190958_s_at	F44E5.4			189781_at	F26A3.2	2.48111
	191616_at	F32G8.4	2.63985				179430_s_at	C49C3.9	3.57251				191298_s_at	F23B2.12	9.11429				193929_s_at	D2089.5	2.61334				190958_s_at	F44E5.5			191082_at	F26E4.12	2.66872
	188790_at	F34H10.3	3.41388				172692_x_at	C50F4.6	2.57759				171769_x_at	F23F12.12	3.20907				183155_at	D2096.1	3.50883				178900_s_at	F45D3.4			181052_at	F26G1.4	2.16146
	194067_at	F35C5.9	3.41247				179613_at	C50F4.8	2.59751				190344_at	F26D10.12	4.53515				189413_at	E03E2.1	2.89137				180523_at	F47B10.5			187495_s_at	F28A10.6	2.05393
	185153_s_at	F35E12.10	2.15562				176271_at	C52D10.1	8.71386				192037_at	F26D10.9	2.63661				178017_s_at	F01D5.1	3.35602				183848_at	F49E12.2			191373_s_at	F35B12.2	2.95623
	179695_at	F35E12.5	3.34992				172782_x_at	C52D10.7	4.90487				178600_at	F26E4.2	2.89028				173698_s_at	F01D5.9	4.1217				192119_s_at	F52E4.1			194067_at	F35C5.9	2.2344
	188068_at	F37A8.4	2.15312				172772_x_at	C52D10.8	3.83799				193653_s_at	F27D9.5	3.03128				189971_at	F01G10.3	7.01213				188252_at	F54D10.1			179695_at	F35E12.5	7.44844
	181941_s_at	F37C4.5	2.16594				172781_x_at	C52D10.9	3.08776				187265_at	F30B5.4	2.38327				192719_s_at	F07D3.2	10.5201				178820_at	F54D5.4			186846_s_at	F36G3.1	2.09312
	175705_s_at	F38A5.3	2.37861				190427_s_at	C54F6.14	19.5614				190628_at	F32A5.4	4.85525				173118_s_at	F08C6.2	4.67397				174285_s_at	F54D5.5			185047_at	F39H12.3	2.47848
	185047_at	F39H12.3	2.42264				188805_at	C55F2.1	2.86485				189761_s_at	F32B5.1	3.76626				173676_s_at	F08C6.6	7.60764				180150_at	F54E2.1			180979_at	F41E6.2	3.02468
	188405_at	F40F4.4	2.13642				173919_s_at	C56A3.2	2.5885				189768_at	F32H2.5	3.84737				180161_at	F08F1.7	3.68332				182970_at	F55G11.4			172385_x_at	F41G3.1	2.18493
	180959_s_at	F42F12.4	2.7568				188849_at	C56E6.2	4.5071				193289_at	F33H2.3	2.21244				173200_s_at	F08G12.10	6.87064				187085_s_at	F56A4.3			175953_at	F41G4.8	2.33072
	180361_at	F42G2.2	2.46838				176025_at	D2007.1	3.19655				191373_s_at	F35B12.2	2.57119				178843_at	F08G5.6	15.6835				181671_s_at	F56C9.7			185494_at	F42A10.6	2.15289
	183902_at	F43E2.5	2.84008				191695_at	D2030.5	2.3446				179695_at	F35E12.5	12.8936				175235_at	F08H9.6	24.981				187926_s_at	F56G4.2			189297_at	F42A9.5	5.01818
	177786_at	F44A6.5	3.68497				183155_at	D2096.1	3.33937				193464_s_at	F35G2.4	14.5515				177903_s_at	F09B9.1	108.383				175010_s_at	F57C2.4			190842_at	F44C8.2	2.09131
	193958_at	F44C4.3	5.80917				177694_at	E01G4.5	6.92609				189267_s_at	F38B2.4	2.4044				173939_at	F09B9.3	2.18349				177973_at	F58G1.1			181598_at	F45E1.7	2.16739
	189999_at	F44C8.8	2.60527				189413_at	E03E2.1	3.25098				192338_at	F38E11.1	4.16798				192149_s_at	F10C1.2	5.31622				172673_x_at	F59D8.1			179149_at	F47B8.8	2.10627
	189178_at	F44G3.2	6.697				178017_s_at	F01D5.1	5.69136				188405_at	F40F4.4	3.38578				190849_at	F10D2.11	13.2946				189597_s_at	F59F4.1			184636_at	F48G7.10	2.45388
	187985_at	F44G3.6	2.16261				178262_at	F01D5.5	3.60859				180979_at	F41E6.2	4.07469				174291_s_at	F10G7.11	2.70576				172550_x_at	H11L12.1			180945_s_at	F49C12.7	4.79047
	188999_s_at	F45E1.6	2.62042				173698_s_at	F01D5.9	2.14868				177492_at	F41E7.8	2.18824				178635_at	F11A6.2	4.12582				182782_at	H12D21.7			190009_at	F49E12.10	2.55826
	181598_at	F45E1.7	2.23913				189971_at	F01G10.3	9.55697				175837_s_at	F42A10.4	2.20939				192948_at	F11G11.2	2.04569				189812_s_at	K02D7.3			189732_at	F49E12.9	5.87802
	183438_s_at	F45E4.8	2.98763				178043_at	F02H6.5	19.4867				190958_s_at	F44E5.4	23.8695				192956_at	F11G11.3	7.25293				172449_x_at	K06B9.4			180727_at	F49F1.5	8.68916
	174833_at	F46E10.1	2.22199				193719_s_at	F07A11.2	2.26003				190958_s_at	F44E5.5	23.8695				188406_s_at	F11H8.3	2.85141				189734_at	K08B4.6			192790_s_at	F53F8.3	2.1517
	191301_s_at	F47B10.2	2.48622				192719_s_at	F07D3.2	7.70914				178900_s_at	F45D3.4	2.81105				175092_s_at	F13C5.2	5.97621				172489_x_at	K08H10.2			179214_at	F54B8.4	2.02208
	187668_at	F47D12.6	2.11162				174723_at	F08C6.1	2.18574				180523_at	F47B10.5	2.60138				193849_at	F13D11.4	17.99				175215_at	K09A9.4			189280_at	F55A12.4	3.7366
	184636_at	F48G7.10	2.41445				173118_s_at	F08C6.2	4.12523				186199_at	F47G6.2	2.89977				192972_at	F13D12.2	5.08466				177065_at	K09F5.2			187085_s_at	F56A4.3	7.85777
	189732_at	F49E12.9	3.03449				193986_s_at	F08C6.4	3.59979				188691_s_at	F49E12.1	2.06447				189525_s_at	F13H6.3	5.8074				182476_at	K10D2.2			189049_s_at	F56F10.1	2.10189
	180727_at	F49F1.5	4.28089				173676_s_at	F08C6.6	3.90359				183848_at	F49E12.2	2.83217				180610_at	F14B8.3	3.95038				188978_s_at	K10H10.2			188046_s_at	F57F4.3	2.69554
	178233_at	F49H6.5	9.66148				180161_at	F08F1.7	2.05372				182318_s_at	F52D2.4	2.61143				174404_s_at	F14E5.5	8.4034				186131_at	K11G12.1			184596_s_at	F57H12.7	3.77006
	180453_at	F53A9.1	2.13594				175114_s_at	F08F3.4	4.35043				192119_s_at	F52E4.1	2.33456				190931_s_at	F14H8.1	2.10152				192003_s_at	K11G12.5			183263_s_at	F59B1.8	12.187
	191646_at	F53F4.5	2.38823				183676_s_at	F08F8.5	9.92451				188252_at	F54D10.1	6.97676				193272_s_at	F15B9.1	56.5131				181537_s_at	K12H6.6			189597_s_at	F59F4.1	2.36098
	177961_at	F54F7.2	3.33885				173200_s_at	F08G12.10	7.6104				184109_s_at	F54D5.14	2.22477				179266_at	F15D4.5	3.62257				191958_at	M04B2.1			186143_at	H20E11.3	3.15257
	174069_at	F55C12.7	2.51734				178843_at	F08G5.6	4.83029				178820_at	F54D5.4	2.30228				186519_at	F15E11.12	351.541				177115_at	M28.10			189169_s_at	H24K24.5	2.32685
	175241_at	F55F3.3	2.13697				177903_s_at	F09B9.1	46.7707				174285_s_at	F54D5.5	2.40056				183307_at	F16B12.6	2.05844				175710_s_at	R07B1.10			191871_s_at	K01D12.11	65.6984
	187085_s_at	F56A4.3	11.794				175840_s_at	F09B9.2	2.28495				180150_at	F54E2.1	15.2894				182320_at	F18G5.2	5.17764				184191_at	R09B5.9			191875_at	K01D12.12	2.85734
	176743_s_at	F56D6.1	3.60613				173939_at	F09B9.3	2.08642				182970_at	F55G11.4	4.63625				177833_s_at	F19B2.5	9.13264				186150_s_at	R12C12.5			171816_x_at	K02F3.10	2.30491
	181565_at	F56D6.2	2.44263				192149_s_at	F10C1.2	4.32041				187085_s_at	F56A4.3	27.008				191539_at	F19H8.1	2.83924				173561_s_at	R12C12.9			193127_s_at	K07E3.3	2.43089
	184596_s_at	F57H12.7	3.06824				190682_at	F10D2.2	10.8219				181671_s_at	F56C9.7	3.03618				179233_at	F20D1.1	2.36426				188891_at	T02E1.5			188031_s_at	K07E3.8	3.81352
	183458_at	F58F9.3	3.2798				174291_s_at	F10G7.11	2.7798				187926_s_at	F56G4.2	4.29195				179389_s_at	F20D1.2	2.20828				173283_s_at	T04D3.5			177700_at	K08D8.6	2.18847
	192216_at	F58H1.7	3.37358				178635_at	F11A6.2	2.85904				175010_s_at	F57C2.4	2.43041				179692_at	F20D1.3	2.69126				182980_at	T08B1.4			189304_at	K09D9.2	73.5572
	183263_s_at	F59B1.8	3.33181				192956_at	F11G11.3	6.74036				182088_s_at	F57F4.4	2.2414				189429_at	F20D6.11	2.46498				188487_s_at	T08G5.10			185210_s_at	K11D12.5	4.26499
	175270_at	H12C20.6	6.30543				188406_s_at	F11H8.3	2.30948				177973_at	F58G1.1	3.32147				188945_at	F20G2.2	2.41342				189953_at	T11F9.3			184035_at	M02F4.7	2.09933
	191871_s_at	K01D12.11	4.38672				175782_s_at	F13D11.2	16.3621				183744_at	F59A1.10	3.36973				177532_at	F22B5.4	36.6626				190296_at	T13F2.8			177086_at	M79.3	2.92583
	175618_s_at	K02A4.1	2.35711				192972_at	F13D12.2	6.53968				172673_x_at	F59D8.1	2.78461				175724_s_at	F22F4.2	6.8445				173287_s_at	T14F9.3			190886_at	M88.1	7.66492
	187653_at	K07C11.7	2.13436				180610_at	F14B8.3	3.77785				189597_s_at	F59F4.1	14.697				171769_x_at	F23F12.12	4.10932				188456_at	T15B7.3			192820_at	R03D7.6	46.3884
	191759_at	K08C7.5	67.0443				193272_s_at	F15B9.1	14.7108				173021_s_at	H06I04.1	2.72702				183110_at	F25B4.8	4.00702				181552_at	T22B7.3			190298_s_at	R05D8.8	2.33278
	177700_at	K08D8.6	3.56309				189419_at	F15B9.6	14.5077				172550_x_at	H11L12.1	2.79449				188921_at	F25D1.5	73.1483				173688_s_at	T22B7.7			189519_at	R08F11.3	3.81676
	192407_at	K08F4.7	31.0745				179266_at	F15D4.5	4.11973				182782_at	H12D21.7	3.08168				190344_at	F26D10.12	5.16016				176676_s_at	T22F3.3			186072_s_at	R08F11.4	2.48392
	183332_at	K09E2.3	3.18778				186519_at	F15E11.12	335.808				189812_s_at	K02D7.3	7.00682				192037_at	F26D10.9	2.33579				178297_at	T24B8.5			188882_at	R08H2.1	69.1269
	185815_at	K10F12.4	2.68699				180425_s_at	F15E6.3	6.91636				172449_x_at	K06B9.4	3.98726				178600_at	F26E4.2	4.05514				174581_s_at	T25G12.5			176604_at	R13F6.3	2.3531
	192924_s_at	K11C4.4	2.98745				180398_s_at	F15E6.4	4.23593				189734_at	K08B4.6	2.83441				193653_s_at	F27D9.5	3.92428				187997_s_at	VZK822L.1			189964_at	T01G6.4	6.80687
	175821_s_at	K11E8.1	2.3787				183307_at	F16B12.6	2.45032				172489_x_at	K08H10.2	2.35173				179551_at	F31D4.2	2.42049				193943_at	W02A2.7			188891_at	T02E1.5	2.30198
	186131_at	K11G12.1	4.28238				175504_at	F17C11.11	8.07665				175215_at	K09A9.4	2.799				190628_at	F32A5.4	6.2157				189587_s_at	W03F9.4			185826_at	T03F1.11	2.34243
	192003_s_at	K11G12.5	2.43927				182320_at	F18G5.2	5.39752				177065_at	K09F5.2	16.4149				189761_s_at	F32B5.1	4.84898				178654_s_at	W04A8.4			182091_s_at	T04A11.1	2.86493
	184313_s_at	K11H12.4	21.3329				185577_s_at	F19B10.9	2.27052				182476_at	K10D2.2	2.65111				189768_at	F32H2.5	4.90429				173153_s_at	W04B5.3			180679_at	T06E6.10	2.11103
	181537_s_at	K12H6.6	5.27441				177833_s_at	F19B2.5	7.80575				190383_s_at	K10D2.6	2.08073				178690_s_at	F33E2.5	3.54853				192581_s_at	W05G11.6			189686_at	T08B1.1	2.13971
	184035_at	M02F4.7	3.07496				191539_at	F19H8.1	4.2632				188978_s_at	K10H10.2	18.8375				193289_at	F33H2.3	2.30503				179806_at	W05H9.1			193345_s_at	T11F9.11	3.87944
	176004_at	M02H5.4	2.91845				179233_at	F20D1.1	2.4336				190047_s_at	K11D9.1	2.44264				191373_s_at	F35B12.2	5.12759				192357_at	W06D12.3			178563_at	T16G1.6	43.3924
	188859_at	M18.2	2.25585				179389_s_at	F20D1.2	2.07159				186131_at	K11G12.1	4.37133				179695_at	F35E12.5	15.6195				172046_x_at	W06D4.1			179360_s_at	T16G1.7	18.7492
	177375_at	M60.2	2.79736				179692_at	F20D1.3	2.59461				192003_s_at	K11G12.5	3.05596				180204_at	F35E12.9	3.52563				186799_at	Y105C5B.15			190076_at	T22B2.4	2.00677
	192820_at	R03D7.6	16.0673				189429_at	F20D6.11	2.77333				181537_s_at	K12H6.6	9.14162				191611_at	F35E8.11	17.4799				185162_at	Y105C5B.9			192878_at	T22G5.2	3.01208
	191440_at	R04B5.9	3.24085				188945_at	F20G2.2	2.54097				191958_at	M04B2.1	2.70694				193464_s_at	F35G2.4	12.0963				180592_s_at	Y19D10A.9			190852_at	T26C5.1	2.85096
	180412_at	R05H10.1	3.28437				191407_s_at	F21D5.3	3.88995				177115_at	M28.10	6.72435				178259_at	F36A2.3	2.45863				183028_s_at	Y22F5A.5			187493_at	T28D9.3	3.00658
	186278_at	R06B10.3	2.38326				193046_at	F21G4.2	2.43705				175710_s_at	R07B1.10	4.11901				186846_s_at	F36G3.1	2.47629				173045_at	Y37E3.16			189262_at	W04C9.1	2.50395
	189519_at	R08F11.3	3.14694				177532_at	F22B5.4	47.8747				184191_at	R09B5.9	8.80218				177838_at	F37H8.5	3.23624				175449_s_at	Y38E10A.14			183074_at	W06D11.3	2.91682
	184191_at	R09B5.9	4.5983				175724_s_at	F22F4.2	9.1116				186150_s_at	R12C12.5	2.37381				189267_s_at	F38B2.4	3.07219				176486_at	Y39G10AR.10			185498_at	Y106G6D.6	2.8858
	172243_x_at	R102.2	2.15243				191298_s_at	F23B2.12	9.82069				173561_s_at	R12C12.9	7.56008				192338_at	F38E11.1	4.95806				176851_at	Y40B10A.6			176135_s_at	Y119D3B.18	2.65836
	189125_s_at	R11G1.6	3.08901				171769_x_at	F23F12.12	3.65521				173148_s_at	R12H7.2	2.36125				175311_s_at	F39E9.11	2.52483				194230_x_at	Y41C4A.16			190786_s_at	Y16B4A.2	2.64239
	188543_s_at	R11G11.14	9.60311				174910_at	F23H12.4	15.2998				188891_at	T02E1.5	2.44485				190651_at	F39G3.1	10.8636				186062_at	Y45F10C.4			183452_s_at	Y32F6B.1	2.5538
	193758_at	R12H7.3	2.27861				183110_at	F25B4.8	3.07662				173283_s_at	T04D3.5	2.94143				188405_at	F40F4.4	4.85313				187084_at	Y45G12C.2			173786_s_at	Y37E11AR.4	9.86664
	177378_at	R52.8	3.03652				194029_s_at	F25F2.2	4.00596				181958_at	T06D4.1	2.78832				189309_at	F41B5.2	16.018				175803_at	Y47D3B.10			181529_at	Y39A1A.8	2.97328
	191034_s_at	T03D8.3	2.06211				190344_at	F26D10.12	5.56114				182980_at	T08B1.4	5.91998				180979_at	F41E6.2	3.34811				186349_at	Y51H7C.1			176851_at	Y40B10A.6	2.55816
	193741_at	T03G11.8	8.81298				192037_at	F26D10.9	2.6164				188487_s_at	T08G5.10	4.7442				175837_s_at	F42A10.4	2.07541				184714_s_at	Y53G8B.2			186418_at	Y41C4A.13	2.29503
	182091_s_at	T04A11.1	2.41876				178600_at	F26E4.2	3.32218				189953_at	T11F9.3	10.7595				171736_x_at	F44A6.2	2.79804				187047_at	Y55B1AR.1			176051_s_at	Y41D4B.8	2.07457
	179175_at	T04B2.5	2.37685				193653_s_at	F27D9.5	4.22698				190296_at	T13F2.8	5.87861				190958_s_at	F44E5.4	22.3527				186714_s_at	ZK512.7			192059_at	Y51A2D.4	20.6139
	179349_at	T04F8.8	2.15396				187495_s_at	F28A10.6	2.25997				173287_s_at	T14F9.3	2.66607				190958_s_at	F44E5.5	22.3527				173475_s_at	ZK637.13			191337_at	Y53F4B.33	10.4758
	174615_at	T05A10.1	2.13122				182443_at	F29B9.8	4.69209				188456_at	T15B7.3	4.23179				178900_s_at	F45D3.4	3.52241				178376_s_at	ZK899.2			184714_s_at	Y53G8B.2	3.05585
	182838_s_at	T05E12.3	2.74129				187265_at	F30B5.4	2.72909				182483_s_at	T20F7.1	2.14136				180523_at	F47B10.5	3.61773								AFFX-Ce_catalase_5_s_at	Y54G11A.6	2.3033
	184159_at	T05E12.6	20.3788				190628_at	F32A5.4	4.99142				181552_at	T22B7.3	2.65409				180945_s_at	F49C12.7	5.79357								187608_s_at	Y55F3AM.10	2.12477
	188393_at	T06C10.4	2.03432				180913_at	F32A5.5	3.33109				173688_s_at	T22B7.7	15.0317				183848_at	F49E12.2	3.2869								189299_at	Y65B4BR.1	17.6239
	179927_at	T07D3.4	3.21925				189761_s_at	F32B5.1	4.97835				176676_s_at	T22F3.3	2.87739				180098_s_at	F49E2.5	2.61854								173348_s_at	Y67D8C.8	2.00534
	182597_at	T07E3.4	3.76972				189768_at	F32H2.5	5.83861				178297_at	T24B8.5	168.074				192119_s_at	F52E4.1	3.00196								186070_at	Y71H2B.7	3.74189
	172793_x_at	T10H4.12	3.10937				178690_s_at	F33E2.5	3.76585				174581_s_at	T25G12.5	2.11051				188252_at	F54D10.1	6.22922								187013_at	Y77E11A.2	3.96477
	189387_at	T11B7.3	2.04271				193289_at	F33H2.3	2.35827				189186_at	T25G12.7	2.42076				178820_at	F54D5.4	2.46324								191066_s_at	ZC455.6	4.32969
	185877_s_at	T12B3.3	2.15618				179695_at	F35E12.5	10.5381				172901_x_at	T27E4.3	9.35266				174285_s_at	F54D5.5	2.3137								188607_at	ZK1058.6	10.3773
	172589_x_at	T12B5.11	2.42098				193464_s_at	F35G2.4	27.6132				187997_s_at	VZK822L.1	2.40733				180150_at	F54E2.1	11.4798								188824_at	ZK1251.1	3.54865
	182858_at	T15B7.1	3.09845				178259_at	F36A2.3	3.80436				193943_at	W02A2.7	2.71426				190588_s_at	F54F3.1	8.64456								172214_x_at	ZK525.1	3.35217
	173252_s_at	T19C4.7	2.5294				190975_at	F37B1.1	12.9946				189587_s_at	W03F9.4	31.3346				187964_at	F54F3.3	114.043								177482_at	ZK525.2	2.2042
	190076_at	T22B2.4	2.57652				190962_s_at	F37B1.8	35.67				178654_s_at	W04A8.4	15.1505				177961_at	F54F7.2	3.49228								173475_s_at	ZK637.13	2.28255
	192878_at	T22G5.2	2.23692				192636_at	F37H8.3	26.8118				180966_s_at	W04B5.1	2.50176				189280_at	F55A12.4	3.82994
	184855_at	T23B12.8	2.48504				177838_at	F37H8.5	2.76353				173153_s_at	W04B5.3	2.11986				182970_at	F55G11.4	6.45329
	180758_at	T23E7.4	2.41151				189267_s_at	F38B2.4	2.64112				192581_s_at	W05G11.6	3.96077				187085_s_at	F56A4.3	26.6573
	172236_x_at	T24F1.5	2.3174				192338_at	F38E11.1	3.36362				179806_at	W05H9.1	2.30335				181671_s_at	F56C9.7	3.63885
	179928_s_at	T27C4.1	3.97051				188405_at	F40F4.4	4.4036				192357_at	W06D12.3	4.18056				181565_at	F56D6.2	3.12682
	191788_at	T27D12.1	2.08292				180979_at	F41E6.2	4.10023				172046_x_at	W06D4.1	4.48315				187926_s_at	F56G4.2	7.38276
	190281_at	W01A11.4	2.28221				171736_x_at	F44A6.2	2.71224				185746_s_at	W06H8.1	2.12353				175010_s_at	F57C2.4	2.817
	189262_at	W04C9.1	3.82347				190958_s_at	F44E5.4	18.7309				188190_at	W09D10.2	2.27839				188046_s_at	F57F4.3	6.07969
	189086_s_at	W04D2.1	2.12502				190958_s_at	F44E5.5	18.7309				186799_at	Y105C5B.15	2.97625				182088_s_at	F57F4.4	3.08299
	193838_s_at	W04E12.6	2.9916				189178_at	F44G3.2	2.42742				185162_at	Y105C5B.9	4.94361				190831_s_at	F58B3.9	4.07021
	172627_x_at	Y105C5A.12	3.89512				178900_s_at	F45D3.4	3.89977				176816_at	Y10G11A.1	2.01753				177973_at	F58G1.1	2.54114
	185106_at	Y105C5B.5	2.05036				180523_at	F47B10.5	3.38525				180592_s_at	Y19D10A.9	3.31913				183263_s_at	F59B1.8	21.8642
	176135_s_at	Y119D3B.18	4.58083				194210_x_at	F47B7.2	2.23862				183028_s_at	Y22F5A.5	5.3369				172673_x_at	F59D8.1	2.84567
	176166_s_at	Y119D3B.4	3.52973				190656_at	F47E1.4	3.97183				184244_at	Y32B12B.2	2.1581				189597_s_at	F59F4.1	5.54986
	183452_s_at	Y32F6B.1	2.40866				187318_at	F48E8.1	19.4125				182387_at	Y37D8A.3	3.43981				172550_x_at	H11L12.1	2.77644
	186194_s_at	Y38E10A.4	2.66728				183848_at	F49E12.2	3.37141				173045_at	Y37E3.16	3.83689				182782_at	H12D21.7	2.20498
	193016_s_at	Y38F1A.6	2.98901				192119_s_at	F52E4.1	2.94712				175449_s_at	Y38E10A.14	18.0285				182463_s_at	H40L08.1	2.22475
	186418_at	Y41C4A.13	2.26849				172434_at	F53B3.5	6.44645				176486_at	Y39G10AR.10	2.90812				191871_s_at	K01D12.11	25.1057
	194230_x_at	Y41C4A.16	2.06718				175675_s_at	F54B11.3	3.58304				172109_x_at	Y39G10AR.12	2.38024				191875_at	K01D12.12	2.91369
	176044_at	Y41D4B.16	4.21681				188252_at	F54D10.1	6.87987				176851_at	Y40B10A.6	68.7998				189812_s_at	K02D7.3	7.2775
	184843_at	Y42G9A.3	2.09627				178820_at	F54D5.4	2.72488				194230_x_at	Y41C4A.16	2.63154				175412_at	K02F3.6	2.81816
	180823_at	Y43F8B.9	4.74117				174285_s_at	F54D5.5	2.70001				186062_at	Y45F10C.4	2.89853				191676_at	K03H1.4	2.62485
	187084_at	Y45G12C.2	6.52373				180150_at	F54E2.1	15.7504				187084_at	Y45G12C.2	31.8252				183702_at	K05B2.4	17.5176
	184840_at	Y46G5A.20	3.35323				190588_s_at	F54F3.1	5.74486				187467_s_at	Y46G5A.4	2.22385				172449_x_at	K06B9.4	3.91818
	186464_s_at	Y46G5A.21	2.57369				177961_at	F54F7.2	5.87268				175803_at	Y47D3B.10	13.1257				191793_at	K07C11.5	3.29937
	192735_s_at	Y47D3B.7	2.33763				182893_at	F55B11.5	2.05808				176618_at	Y47D7A.1	2.42593				187653_at	K07C11.7	3.77839
	193926_at	Y48A6B.7	2.03823				182970_at	F55G11.4	5.13728				186349_at	Y51H7C.1	8.83213				189256_at	K07C6.3	56.0843
	174998_s_at	Y49E10.23	2.27978				187085_s_at	F56A4.3	40.6168				184714_s_at	Y53G8B.2	8.60274				189366_at	K07C6.4	113.583
	191443_at	Y51A2D.10	2.56538				181671_s_at	F56C9.7	2.65877				176472_s_at	Y54F10AM.11	3.97927				189394_at	K07C6.5	19.5164
	192059_at	Y51A2D.4	19.4851				189049_s_at	F56F10.1	2.67567				187047_at	Y55B1AR.1	5.84704				182677_at	K07E3.2	2.23005
	180145_s_at	Y51H4A.7	2.51518				187926_s_at	F56G4.2	3.95658				187154_at	Y62E10A.14	2.161				193127_s_at	K07E3.3	2.63889
	191337_at	Y53F4B.33	5.49615				175010_s_at	F57C2.4	2.47152				176704_at	Y66A7A.5	2.31295				188031_s_at	K07E3.8	9.19476
	181216_s_at	Y53H1B.2	2.02773				188046_s_at	F57F4.3	3.28514				172610_x_at	ZC239.14	8.06156				189734_at	K08B4.6	3.01269
	186903_at	Y55B1BL.1	2.79852				190831_s_at	F58B3.9	3.66976				191057_s_at	ZC455.4	5.31585				189605_at	K08C7.3	9.10759
	177045_at	Y55F3BR.6	2.13169				177973_at	F58G1.1	3.15828				186714_s_at	ZK512.7	3.55123				175126_s_at	K08D8.5	3.25517
	189627_at	Y59C2A.1	2.74103				183744_at	F59A1.10	2.97412				186811_s_at	ZK550.6	3.64785				172489_x_at	K08H10.2	2.13943
	173348_s_at	Y67D8C.8	2.75324				172673_x_at	F59D8.1	2.68657				173475_s_at	ZK637.13	3.36819				175215_at	K09A9.4	2.51445
	186532_at	Y71H10A.2	2.63352				189597_s_at	F59F4.1	7.93973				189819_s_at	ZK829.9	5.13769				189304_at	K09D9.2	25.0606
	186070_at	Y71H2B.7	4.97693				172550_x_at	H11L12.1	2.98775				178376_s_at	ZK899.2	3.53058				177065_at	K09F5.2	11.4502
	177183_s_at	Y73B6BL.24	2.16117				172431_x_at	H12D21.12	2.75994										179880_at	K10C9.3	4.00409
	190738_at	ZK1290.5	4.91375				182782_at	H12D21.7	5.48277										182476_at	K10D2.2	2.57131
	187462_at	ZK1307.1	2.50431				186143_at	H20E11.3	4.23069										190383_s_at	K10D2.6	3.15821
	171956_s_at	ZK270.1	2.80686				182463_s_at	H40L08.1	2.1367										188978_s_at	K10H10.2	8.84685
	189882_at	ZK484.2	2.64544				172468_x_at	K01A2.12	5.61022										185210_s_at	K11D12.5	4.47996
	172214_x_at	ZK525.1	3.7178				172541_x_at	K01A2.8	4.87383										186024_s_at	K11D12.7	2.70719
	179513_at	ZK550.2	2.09743				191871_s_at	K01D12.11	15.0196										186131_at	K11G12.1	7.42255
	177629_at	ZK593.3	3.97715				189812_s_at	K02D7.3	5.50423										192003_s_at	K11G12.5	2.8224
	177681_s_at	ZK896.5	2.79718				175333_s_at	K02E10.2	2.43644										185840_at	K11G12.6	2.60665
							175412_at	K02F3.6	2.8161										181537_s_at	K12H6.6	8.6043
							191676_at	K03H1.4	2.5712										189853_s_at	M01E5.5	2.22205
							193214_s_at	K05B2.3	2.32312										191958_at	M04B2.1	2.62137
							172449_x_at	K06B9.4	4.55396										177115_at	M28.10	7.36409
							171829_x_at	K07A3.1	2.03093										190886_at	M88.1	14.9818
							185073_at	K07C11.3	3.52837										189705_s_at	M88.6	2.68252
							191793_at	K07C11.5	3.53186										186182_s_at	R02E12.6	3.4835
							187653_at	K07C11.7	3.56992										192820_at	R03D7.6	21.2563
							188031_s_at	K07E3.8	2.08991										190298_s_at	R05D8.8	5.59898
							189734_at	K08B4.6	3.07302										175710_s_at	R07B1.10	6.00933
							189605_at	K08C7.3	7.37238										189519_at	R08F11.3	5.67334
							191759_at	K08C7.5	797.758										188882_at	R08H2.1	44.9467
							175126_s_at	K08D8.5	3.06589										184191_at	R09B5.9	6.76825
							192407_at	K08F4.7	72.0101										180810_at	R10D12.9	2.49369
							178479_s_at	K08F8.6	2.46286										186150_s_at	R12C12.5	2.11007
							172489_x_at	K08H10.2	2.19565										173561_s_at	R12C12.9	4.85076
							193770_s_at	K08H2.1	4.3481										173148_s_at	R12H7.2	2.42472
							175215_at	K09A9.4	2.71491										190153_s_at	T01B11.2	2.47695
							177065_at	K09F5.2	9.03717										173680_at	T02C5.3	8.50533
							192356_s_at	K10B3.10	4.38513										188891_at	T02E1.5	3.45838
							179880_at	K10C9.3	3.5736										173283_s_at	T04D3.5	2.70883
							182476_at	K10D2.2	2.22907										173895_at	T04G9.5	2.77984
							188978_s_at	K10H10.2	56.1842										175581_at	T05A8.3	4.44881
							185210_s_at	K11D12.5	2.5201										187193_at	T05H10.4	2.95193
							186024_s_at	K11D12.7	2.6583										174386_at	T07C4.9	2.68639
							190047_s_at	K11D9.1	2.68077										173201_s_at	T07H3.6	2.9992
							186131_at	K11G12.1	11.3617										182980_at	T08B1.4	12.5594
							192003_s_at	K11G12.5	3.53225										191041_s_at	T08G2.3	2.15124
							185840_at	K11G12.6	3.14326										188487_s_at	T08G5.10	4.67474
							190785_s_at	K12D12.1	2.00914										174789_at	T09B4.5	20.4129
							190978_at	K12G11.3	5.63597										193345_s_at	T11F9.11	3.63789
							181537_s_at	K12H6.6	9.68677										189953_at	T11F9.3	14.3103
							184035_at	M02F4.7	3.23903										190296_at	T13F2.8	6.4526
							176002_at	M02H5.8	3.91607										183082_s_at	T13H2.4	2.45769
							190667_s_at	M03F4.7	2.72431										173287_s_at	T14F9.3	3.956
							191958_at	M04B2.1	2.83075										193596_s_at	T14G8.1	3.49526
							177115_at	M28.10	6.59105										188456_at	T15B7.3	4.27253
							177234_at	M57.2	2.15823										178563_at	T16G1.6	91.1448
							189705_s_at	M88.6	2.5084										179360_s_at	T16G1.7	16.8586
							192820_at	R03D7.6	14.4433										189350_at	T19B10.1	7.82621
							176746_s_at	R05D3.9	2.41985										181715_s_at	T19B10.2	19.2186
							175710_s_at	R07B1.10	6.67144										194190_x_at	T19E10.1	2.33314
							189653_s_at	R08E5.2	3.2818										173076_s_at	T20F7.6	2.8032
							182747_at	R08E5.3	3.19661										190472_s_at	T20G5.1	2.63191
							186072_s_at	R08F11.4	3.78365										181552_at	T22B7.3	2.41694
							184191_at	R09B5.9	16.6312										173688_s_at	T22B7.7	18.773
							180810_at	R10D12.9	3.39711										176676_s_at	T22F3.3	2.24696
							177692_at	R11A8.1	2.06849										175022_s_at	T24B8.3	3.98719
							186150_s_at	R12C12.5	2.20215										178297_at	T24B8.5	136.047
							173561_s_at	R12C12.9	5.54305										189551_s_at	T25C8.2	2.52126
							178926_s_at	R148.6	2.11777										174581_s_at	T25G12.5	2.38743
							174139_at	R74.3	2.01068										189186_at	T25G12.7	2.07326
							190153_s_at	T01B11.2	2.46047										192961_at	T27A3.2	2.01541
							173680_at	T02C5.3	8.90426										174505_at	T28C6.8	2.57307
							188891_at	T02E1.5	2.02599										187493_at	T28D9.3	5.11051
							180448_s_at	T04C12.1	2.37497										192666_s_at	VF13D12L.1	2.03466
							173283_s_at	T04D3.5	2.98724										187997_s_at	VZK822L.1	2.29972
							173895_at	T04G9.5	2.47938										189755_at	W01A11.1	5.66547
							187193_at	T05H10.4	3.90182										173274_s_at	W01F3.2	7.29101
							174386_at	T07C4.9	2.16011										193943_at	W02A2.7	2.33586
							182597_at	T07E3.4	2.23843										174843_at	W03F8.10	6.03359
							182980_at	T08B1.4	9.85722										189587_s_at	W03F9.4	20.9773
							185449_s_at	T08B2.11	2.09952										178654_s_at	W04A8.4	23.272
							188487_s_at	T08G5.10	3.1103										173153_s_at	W04B5.3	3.12251
							174789_at	T09B4.5	16.9781										192581_s_at	W05G11.6	5.28008
							172793_x_at	T10H4.12	4.14626										179806_at	W05H9.1	3.10822
							188775_s_at	T11B7.4	2.27106										192357_at	W06D12.3	9.31866
							181023_s_at	T11F9.12	2.74456										172046_x_at	W06D4.1	3.49399
							189953_at	T11F9.3	11.9253										192187_s_at	W09C3.1	2.3631
							190296_at	T13F2.8	7.01034										186052_at	Y105C5A.8	2.01428
							183082_s_at	T13H2.4	2.52197										186799_at	Y105C5B.15	3.08006
							173287_s_at	T14F9.3	3.28387										185162_at	Y105C5B.9	4.4277
							193596_s_at	T14G8.1	3.75245										185498_at	Y106G6D.6	6.56679
							188456_at	T15B7.3	3.30773										180592_s_at	Y19D10A.9	3.58009
							181715_s_at	T19B10.2	5.38308										182989_at	Y22F5A.4	2.43848
							173076_s_at	T20F7.6	3.03756										183028_s_at	Y22F5A.5	6.76468
							193009_at	T21C12.2	2.07238										181665_at	Y37D8A.6	2.8924
							173760_s_at	T21E3.3	2.77688										173045_at	Y37E3.16	4.52215
							181552_at	T22B7.3	4.55522										175449_s_at	Y38E10A.14	26.3223
							173688_s_at	T22B7.7	13.7199										176486_at	Y39G10AR.10	4.56675
							176676_s_at	T22F3.3	2.75233										176851_at	Y40B10A.6	66.4819
							175022_s_at	T24B8.3	3.17342										194230_x_at	Y41C4A.16	2.89064
							178297_at	T24B8.5	134.612										176055_at	Y41D4B.10	10.2277
							182815_at	T24C4.4	2.66068										176044_at	Y41D4B.16	4.22379
							174581_s_at	T25G12.5	2.00177										186062_at	Y45F10C.4	3.87955
							190852_at	T26C5.1	2.13682										187084_at	Y45G12C.2	31.3356
							192961_at	T27A3.2	2.20293										172184_x_at	Y46C8AL.2	22.6612
							172901_x_at	T27E4.3	16.0293										187467_s_at	Y46G5A.4	2.08825
							187493_at	T28D9.3	2.78319										175803_at	Y47D3B.10	15.9397
							187997_s_at	VZK822L.1	2.80574										176618_at	Y47D7A.1	2.89018
							173274_s_at	W01F3.2	7.50513										191065_s_at	Y47H9C.5	3.42905
							193943_at	W02A2.7	2.75259										186349_at	Y51H7C.1	10.9287
							194039_s_at	W03C9.7	2.37322										184714_s_at	Y53G8B.2	6.11095
							174843_at	W03F8.10	5.24241										173144_at	Y54G2A.6	2.21104
							189587_s_at	W03F9.4	16.8516										187047_at	Y55B1AR.1	6.19529
							178654_s_at	W04A8.4	22.7121										187073_at	Y57A10A.23	4.73354
							180966_s_at	W04B5.1	3.15675										175124_at	Y66D12A.24	2.20578
							173153_s_at	W04B5.3	2.67785										187013_at	Y77E11A.2	2.87401
							192581_s_at	W05G11.6	4.51665										173222_s_at	ZC155.1	2.44334
							179806_at	W05H9.1	2.46162										193891_at	ZK455.1	2.64835
							192357_at	W06D12.3	7.11079										193924_at	ZK455.7	3.30707
							172046_x_at	W06D4.1	3.70407										186714_s_at	ZK512.7	3.42706
							185746_s_at	W06H8.1	2.21062										173475_s_at	ZK637.13	2.9018
							192187_s_at	W09C3.1	2.46449										180366_s_at	ZK770.3	3.30289
							188190_at	W09D10.2	2.47907										178376_s_at	ZK899.2	3.75367
							186799_at	Y105C5B.15	3.15265
							185162_at	Y105C5B.9	4.73328
							185498_at	Y106G6D.6	6.60511
							175367_s_at	Y110A2AL.4	14.9078
							191321_s_at	Y17G7B.5	2.06267
							180592_s_at	Y19D10A.9	3.02278
							182989_at	Y22F5A.4	2.49292
							183028_s_at	Y22F5A.5	6.99932
							192131_s_at	Y25C1A.13	2.04138
							182849_at	Y37A1B.5	3.39371
							182387_at	Y37D8A.3	3.23739
							181665_at	Y37D8A.6	3.13245
							173045_at	Y37E3.16	3.37333
							175449_s_at	Y38E10A.14	19.1307
							183759_at	Y38F1A.9	3.20198
							176486_at	Y39G10AR.10	3.75243
							176851_at	Y40B10A.6	72.4303
							194230_x_at	Y41C4A.16	2.85369
							176055_at	Y41D4B.10	12.5937
							176044_at	Y41D4B.16	3.68666
							184843_at	Y42G9A.3	2.44752
							186062_at	Y45F10C.4	3.36538
							190484_at	Y45F3A.3	2.14203
							187084_at	Y45G12C.2	44.4121
							175803_at	Y47D3B.10	16.792
							191065_s_at	Y47H9C.5	3.65501
							186349_at	Y51H7C.1	10.7753
							185387_s_at	Y53C10A.5	2.30047
							191337_at	Y53F4B.33	3.74649
							184714_s_at	Y53G8B.2	12.3167
							187047_at	Y55B1AR.1	6.10236
							187073_at	Y57A10A.23	4.09947
							184451_at	Y57G7A.1	2.49403
							175124_at	Y66D12A.24	2.15655
							183741_s_at	Y73F4A.1	2.36147
							187013_at	Y77E11A.2	2.73998
							173222_s_at	ZC155.1	2.27193
							191057_s_at	ZC455.4	5.01071
							177670_at	ZC64.2	2.00064
							188607_at	ZK1058.6	45.3463
							188538_at	ZK1251.2	5.97378
							184676_s_at	ZK1290.8	4.31969
							193891_at	ZK455.1	2.69175
							186714_s_at	ZK512.7	3.90681
							186811_s_at	ZK550.6	2.63077
							175170_s_at	ZK6.10	5.46494
							173475_s_at	ZK637.13	3.50913
							176040_s_at	ZK688.6	2.43928
							180366_s_at	ZK770.3	3.01566
							189819_s_at	ZK829.9	5.03047
							178376_s_at	ZK899.2	4.02846

## Sheet: Downregulated genes
LK34	Affy_ID	Gene	Fold Change			LK35	Affy_ID	Gene	Fold Change			LK38	Affy_ID	Gene	Fold Change			LK34, 35, & 38 Common genes	Affy_ID	Gene		LK56	Affy_ID	Gene	Fold Change
	190879_at	AC3.7	0.378749				190879_at	AC3.7	0.175367				188123_at	B0035.13	0.297223				188123_at	B0035.13			177194_at	R11.4	0.487977
	188123_at	B0035.13	0.209377				188123_at	B0035.13	0.266426				188358_at	B0218.1	0.193794				188358_at	B0218.1			175744_s_at	Y92C3B.2	0.430033
	188358_at	B0218.1	0.172789				188358_at	B0218.1	0.15887				187261_s_at	B0228.7	0.490955				179086_s_at	B0379.1			174751_at	F37C12.7	0.21562
	179086_s_at	B0379.1	0.418222				187261_s_at	B0228.7	0.448112				179086_s_at	B0379.1	0.350399				180569_at	B0507.8
	180569_at	B0507.8	0.194192				179086_s_at	B0379.1	0.239642				180569_at	B0507.8	0.339006				172853_x_at	C04G2.4
	172853_x_at	C04G2.4	0.209244				180569_at	B0507.8	0.190086				172853_x_at	C04G2.4	0.260493				189921_at	C05C10.4
	189921_at	C05C10.4	0.202429				185299_s_at	C01B10.1	0.412054				189921_at	C05C10.4	0.166817				183355_s_at	C05C12.3
	183355_s_at	C05C12.3	0.405473				191772_at	C02F5.7	0.385373				183355_s_at	C05C12.3	0.315331				172309_x_at	C08E3.1
	172309_x_at	C08E3.1	0.114047				172853_x_at	C04G2.4	0.172368				172309_x_at	C08E3.1	0.135664				172565_x_at	C08E3.13
	172565_x_at	C08E3.13	0.120502				189921_at	C05C10.4	0.25166				172565_x_at	C08E3.13	0.117154				175229_at	C08F11.13
	175229_at	C08F11.13	0.272366				183355_s_at	C05C12.3	0.204061				175229_at	C08F11.13	0.273309				185001_at	C08F11.13
	171867_x_at	C09B9.6	0.236552				183322_at	C06A12.3	0.477722				185001_at	C08F11.13	0.0946359				171867_x_at	C09B9.6
	183566_at	C14C6.2	0.365961				189941_at	C06G3.5	0.438853				171867_x_at	C09B9.6	0.252128				172903_x_at	C09B9.6
	181325_s_at	C17B7.2	0.280398				172309_x_at	C08E3.1	0.0921773				172903_x_at	C09B9.6	0.243516				183566_at	C14C6.2
	172569_x_at	C24D10.7	0.23565				172565_x_at	C08E3.13	0.0808408				183566_at	C14C6.2	0.31313				183567_s_at	C14C6.2
	172527_x_at	C24D10.8	0.238008				175229_at	C08F11.13	0.261295				183567_s_at	C14C6.2	0.222776				181325_s_at	C17B7.2
	180541_s_at	C24G6.6	0.376136				171867_x_at	C09B9.6	0.202536				181325_s_at	C17B7.2	0.314459				172569_x_at	C24D10.7
	181334_s_at	C27H5.4	0.323824				183566_at	C14C6.2	0.290234				172569_x_at	C24D10.7	0.172001				172527_x_at	C24D10.8
	185774_s_at	C28C12.5	0.497253				181325_s_at	C17B7.2	0.281811				172527_x_at	C24D10.8	0.24872				181334_s_at	C27H5.4
	190884_at	C29F4.2	0.208923				191147_at	C18G1.2	0.43457				189651_s_at	C27F2.4	0.444597				190884_at	C29F4.2
	188220_at	C32E8.7	0.449333				187412_at	C18H9.6	0.306759				181334_s_at	C27H5.4	0.422978				172834_x_at	C33F10.9
	172834_x_at	C33F10.9	0.246252				175541_at	C24A3.6	0.301527				190884_at	C29F4.2	0.346755				172885_x_at	C34F11.4
	172885_x_at	C34F11.4	0.256952				171880_x_at	C24D10.7	0.470257				172834_x_at	C33F10.9	0.264293				172896_x_at	C34F11.6
	172896_x_at	C34F11.6	0.213694				171880_x_at	C24D10.8	0.470257				172885_x_at	C34F11.4	0.254453				172630_x_at	C35D10.11
	179396_at	C35A5.6	0.149968				181334_s_at	C27H5.4	0.315615				172896_x_at	C34F11.6	0.243307				185910_at	CTEL54X.1
	172630_x_at	C35D10.11	0.137766				190884_at	C29F4.2	0.393099				172630_x_at	C35D10.11	0.152715				177478_at	D1086.2
	176895_s_at	C46H11.4	0.482921				188220_at	C32E8.7	0.29035				194255_x_at	C68743	0.483039				178891_at	D2089.3
	187264_at	C48B4.10	0.468096				172834_x_at	C33F10.9	0.189701				185910_at	CTEL54X.1	0.316399				188623_at	F07A11.5
	185910_at	CTEL54X.1	0.339261				189114_at	C34F11.3	0.442817				177478_at	D1086.2	0.242373				192280_s_at	F08G2.1
	177478_at	D1086.2	0.273064				172885_x_at	C34F11.4	0.163169				178891_at	D2089.3	0.437873				172835_x_at	F08G2.2
	187178_s_at	D2024.7	0.452531				172896_x_at	C34F11.6	0.197622				188623_at	F07A11.5	0.415829				172899_x_at	F08G2.3
	178891_at	D2089.3	0.431992				179396_at	C35A5.6	0.135335				192280_s_at	F08G2.1	0.363584				189993_at	F08H9.8
	188623_at	F07A11.5	0.469523				172630_x_at	C35D10.11	0.120867				172835_x_at	F08G2.2	0.443873				172687_x_at	F09C12.7
	192280_s_at	F08G2.1	0.263946				189233_s_at	C44C8.6	0.373399				172899_x_at	F08G2.3	0.429951				192118_s_at	F10C1.7B
	172835_x_at	F08G2.2	0.414725				174812_at	C49F5.1	0.236989				189993_at	F08H9.8	0.303793				179439_s_at	F11E6.3
	172899_x_at	F08G2.3	0.422314				183381_at	C50F7.5	0.377806				172687_x_at	F09C12.7	0.266119				180766_at	F13B6.3
	189993_at	F08H9.8	0.29384				171811_s_at	C57047	0.292012				192118_s_at	F10C1.8	0.348362				180312_at	F17C11.4
	172687_x_at	F09C12.7	0.291646				185910_at	CTEL54X.1	0.2757				179439_s_at	F11E6.3	0.390867				182519_at	F20D6.5
	192118_s_at	F10C1.7	0.29692				177478_at	D1086.2	0.113161				172546_x_at	F11G11.8	0.398197				172882_x_at	F26G1.7
	179439_s_at	F11E6.3	0.382981				177666_at	D1086.5	0.231788				180766_at	F13B6.3	0.11057				172854_x_at	F32B6.6
	189318_at	F11E6.5	0.383897				187178_s_at	D2024.7	0.497335				181257_at	F17C11.2	0.3801				190591_at	F32G8.6
	180766_at	F13B6.3	0.113815				191879_at	D2045.8	0.425659				180312_at	F17C11.4	0.246878				189469_at	F36D3.9
	188356_at	F14F7.1	0.317384				178891_at	D2089.3	0.39766				172426_x_at	F20A1.1	0.480557				171867_x_at	F36H12.7
	188201_at	F16F9.4	0.314534				189325_at	F02D8.4	0.385313				182519_at	F20D6.5	0.128531				172857_x_at	F36H12.7
	180312_at	F17C11.4	0.308038				188623_at	F07A11.5	0.42367				191274_s_at	F23B2.11	0.324868				188068_at	F37A8.4
	182444_at	F18G5.6	0.467181				171924_x_at	F08B6.4	0.411198				191521_s_at	F26A3.4	0.273024				188281_s_at	F38A3.1
	182519_at	F20D6.5	0.152237				192280_s_at	F08G2.1	0.181044				172882_x_at	F26G1.7	0.238353				192323_at	F38E11.2
	194255_x_at	F22A3.6	0.429309				172835_x_at	F08G2.2	0.360006				187996_s_at	F28H7.3	0.241255				186263_at	F43C11.7
	172882_x_at	F26G1.7	0.225705				172899_x_at	F08G2.3	0.375721				172854_x_at	F32B6.6	0.258423				189999_at	F44C8.8
	179424_at	F27C8.4	0.329686				178720_at	F08G2.4	0.442635				190591_at	F32G8.6	0.244653				172333_x_at	F44D12.5
	188459_s_at	F28H1.2	0.347624				189904_at	F08H9.7	0.320737				189469_at	F36D3.9	0.0313031				172327_x_at	F44D12.7
	187996_s_at	F28H7.3	0.208012				189993_at	F08H9.8	0.134083				171867_x_at	F36H12.7	0.252128				186801_s_at	F45D11.15
	172854_x_at	F32B6.6	0.234915				172687_x_at	F09C12.7	0.258487				172857_x_at	F36H12.7	0.223801				183438_s_at	F45E4.8
	190591_at	F32G8.6	0.253502				192118_s_at	F10C1.7	0.247991				188068_at	F37A8.4	0.0874059				191301_s_at	F47B10.2
	189469_at	F36D3.9	0.0288466				180083_at	F10G7.5	0.428933				188281_s_at	F38A3.1	0.211312				184636_at	F48G7.10
	171867_x_at	F36H12.7	0.236552				179439_s_at	F11E6.3	0.324875				192323_at	F38E11.2	0.163819				190009_at	F49E12.10
	188068_at	F37A8.4	0.0727787				172546_x_at	F11G11.8	0.372701				180768_at	F38E9.1	0.469274				172363_x_at	F53A9.6
	188281_s_at	F38A3.1	0.153252				180766_at	F13B6.3	0.110756				186263_at	F43C11.7	0.414785				180612_s_at	F53A9.8
	192323_at	F38E11.2	0.128597				191583_s_at	F13H8.7	0.411324				192777_at	F44C8.3	0.492511				182491_at	F53F4.13
	187391_at	F40B5.1	0.28779				188201_at	F16F9.4	0.446563				189999_at	F44C8.8	0.245387				189534_at	F55F3.2
	189545_s_at	F41F3.4	0.333252				181257_at	F17C11.2	0.374806				172333_x_at	F44D12.5	0.210954				172702_x_at	F55G1.3
	186263_at	F43C11.7	0.421819				180312_at	F17C11.4	0.224439				172327_x_at	F44D12.7	0.151983				192781_s_at	F58A4.7B
	189999_at	F44C8.8	0.313596				172851_x_at	F17E9.9	0.321543				186801_s_at	F45D11.15	0.196879				172889_x_at	F58A6.8
	172333_x_at	F44D12.5	0.174978				172426_x_at	F20A1.1	0.378618				183438_s_at	F45E4.8	0.247565				172743_x_at	F58A6.9
	172327_x_at	F44D12.7	0.168577				182519_at	F20D6.5	0.145652				191301_s_at	F47B10.2	0.197069				172891_x_at	H02I12.6
	186801_s_at	F45D11.15	0.108854				194255_x_at	F22A3.6	0.488158				184636_at	F48G7.10	0.158164				189003_s_at	K02D7.1
	183438_s_at	F45E4.8	0.397596				187282_at	F22B7.9	0.423477				190009_at	F49E12.10	0.0440216				183309_at	K03H6.2
	191301_s_at	F47B10.2	0.277718				191274_s_at	F23B2.11	0.2539				172363_x_at	F53A9.6	0.313597				172815_x_at	K05F1.2
	184636_at	F48G7.10	0.217571				183125_at	F25E5.8	0.358842				180612_s_at	F53A9.8	0.332134				172904_x_at	K05F1.7
	190009_at	F49E12.10	0.0665492				191521_s_at	F26A3.4	0.2161				182491_at	F53F4.13	0.244388				180256_at	K07E8.3
	194236_x_at	F52H3.7	0.435607				172882_x_at	F26G1.7	0.176819				189534_at	F55F3.2	0.348342				171867_x_at	K07F5.1
	172363_x_at	F53A9.6	0.398079				179424_at	F27C8.4	0.427861				172702_x_at	F55G1.3	0.491241				172893_x_at	K07F5.1
	180612_s_at	F53A9.8	0.3337				188459_s_at	F28H1.2	0.305113				192781_s_at	F58A4.7	0.331457				172852_x_at	K07F5.2
	182491_at	F53F4.13	0.307062				172854_x_at	F32B6.6	0.18258				172889_x_at	F58A6.8	0.217684				172907_x_at	K07F5.3
	191753_at	F54F11.2	0.419524				190591_at	F32G8.6	0.149051				172743_x_at	F58A6.9	0.322965				172245_x_at	K07F5.5
	189534_at	F55F3.2	0.311639				189469_at	F36D3.9	0.0347767				178236_s_at	F58B3.1	0.330984				172934_x_at	K08F4.8
	172702_x_at	F55G1.3	0.407869				171867_x_at	F36H12.7	0.202536				187071_at	F59B2.5	0.450342				177298_at	M163.1
	171841_x_at	F58A4.7	0.378576				188068_at	F37A8.4	0.0772042				172891_x_at	H02I12.6	0.428342				189628_at	R01E6.3
	172889_x_at	F58A6.8	0.215053				188281_s_at	F38A3.1	0.157366				172431_x_at	H12D21.1	0.256151				193723_s_at	R03E9.1
	172743_x_at	F58A6.9	0.249104				192323_at	F38E11.2	0.146345				171811_s_at	K01D12.15	0.301833				172714_x_at	R05F9.13
	184175_at	F58E10.7	0.26474				180768_at	F38E9.1	0.349172				171811_s_at	K01D12.7	0.301833				171867_x_at	R05F9.13
	177978_at	F58G1.4	0.34082				192333_at	F40F8.7	0.431717				189003_s_at	K02D7.1	0.453764				172725_x_at	R05F9.3
	172891_x_at	H02I12.6	0.435058				175917_at	F41B4.1	0.372439				183309_at	K03H6.2	0.400838				172724_x_at	R05F9.8
	192782_at	H12C20.3	0.331222				186263_at	F43C11.7	0.299332				172815_x_at	K05F1.2	0.267039				190616_at	R12C12.1
	171811_s_at	K01D12.7	0.275237				192777_at	F44C8.3	0.479038				172904_x_at	K05F1.7	0.203403				171867_x_at	R13H9.2
	189003_s_at	K02D7.1	0.449918				189999_at	F44C8.8	0.173256				180256_at	K07E8.3	0.0227931				172771_x_at	R13H9.2
	183309_at	K03H6.2	0.252581				172333_x_at	F44D12.5	0.141141				171867_x_at	K07F5.1	0.252128				171867_x_at	R13H9.4
	172815_x_at	K05F1.2	0.283131				172327_x_at	F44D12.7	0.0987352				172893_x_at	K07F5.1	0.221815				172770_x_at	R13H9.4
	172904_x_at	K05F1.7	0.181675				186801_s_at	F45D11.15	0.318059				172852_x_at	K07F5.2	0.248859				188106_at	T01C3.4
	180256_at	K07E8.3	0.0509986				183438_s_at	F45E4.8	0.260889				172907_x_at	K07F5.3	0.279764				178149_s_at	T07C4.4
	171867_x_at	K07F5.1	0.236552				172874_x_at	F45F2.12	0.482138				172245_x_at	K07F5.5	0.302369				188496_s_at	T07G12.5
	172852_x_at	K07F5.2	0.224367				191301_s_at	F47B10.2	0.110362				172934_x_at	K08F4.8	0.235103				192296_at	T08B1.6
	172907_x_at	K07F5.3	0.252672				184636_at	F48G7.10	0.0300564				192460_at	K08H2.8	0.485066				184685_s_at	T08B2.12
	172245_x_at	K07F5.5	0.351374				190009_at	F49E12.10	0.0347884				173242_s_at	M01D7.5	0.252211				188947_at	T09F5.9
	172934_x_at	K08F4.8	0.206219				179120_s_at	F49E2.2	0.454705				193914_at	M05D6.7	0.286611				172906_x_at	T13F2.10
	190223_at	K11E4.2	0.412213				192849_s_at	F52H3.7	0.353553				177298_at	M163.1	0.401469				171867_x_at	T13F2.10
	173242_s_at	M01D7.5	0.267875				172363_x_at	F53A9.6	0.285384				173632_s_at	M18.1	0.208566				172905_x_at	T13F2.11
	177298_at	M163.1	0.425988				180612_s_at	F53A9.8	0.238534				189628_at	R01E6.3	0.31837				171867_x_at	T13F2.11
	189628_at	R01E6.3	0.368382				182491_at	F53F4.13	0.305967				193723_s_at	R03E9.1	0.28353				182858_at	T15B7.9
	193723_s_at	R03E9.1	0.201685				191753_at	F54F11.2	0.287698				191440_at	R04B5.9	0.316148				184438_at	T20D4.11
	174840_s_at	R03E9.3	0.476758				189534_at	F55F3.2	0.242496				171867_x_at	R05F9.13	0.252128				180962_s_at	T22H2.6
	171867_x_at	R05F9.13	0.236552				172702_x_at	F55G1.3	0.372709				172714_x_at	R05F9.13	0.270735				184855_at	T23B12.8
	172725_x_at	R05F9.3	0.401864				171841_x_at	F58A4.7	0.271699				172725_x_at	R05F9.3	0.456947				180223_s_at	T23F4.1
	172724_x_at	R05F9.8	0.251863				172889_x_at	F58A6.8	0.174181				172724_x_at	R05F9.8	0.262496				179815_at	T23F4.3
	192058_at	R05G6.10	0.361581				172743_x_at	F58A6.9	0.273156				190616_at	R12C12.1	0.378244				186153_s_at	T27A10.7
	190616_at	R12C12.1	0.24415				178236_s_at	F58B3.1	0.333789				171867_x_at	R13H9.2	0.252128				173756_at	T27E4.7
	180698_s_at	R12E2.9	0.388102				177978_at	F58G1.4	0.227244				172771_x_at	R13H9.2	0.2091				172704_x_at	T28H11.6
	171867_x_at	R13H9.2	0.236552				187071_at	F59B2.5	0.486294				171867_x_at	R13H9.4	0.252128				180561_at	W04B5.2
	171867_x_at	R13H9.4	0.236552				172891_x_at	H02I12.6	0.41127				172770_x_at	R13H9.4	0.207704				191887_s_at	W07B8.5
	177369_at	R52.3	0.424404				192782_at	H12C20.3	0.176893				188106_at	T01C3.4	0.0237675				172627_x_at	Y105C5A.13
	188106_at	T01C3.4	0.0218873				172431_x_at	H12D21.1	0.176003				174051_s_at	T02B11.3	0.385242				187121_at	Y105C5A.24
	174051_s_at	T02B11.3	0.418228				179787_at	H36L18.2	0.448555				178149_s_at	T07C4.4	0.338479				175112_s_at	Y119D3B.13
	190280_at	T03D8.2	0.480412				178299_at	K02C4.2	0.289337				188496_s_at	T07G12.5	0.112804				191017_at	Y40D12A.2
	178149_s_at	T07C4.4	0.485718				189003_s_at	K02D7.1	0.415691				192296_at	T08B1.6	0.263984				182843_at	Y44A6C.1
	188496_s_at	T07G12.5	0.0887277				179875_at	K03H1.10	0.38984				184685_s_at	T08B2.12	0.112195				184558_at	Y45F10A.5
	192296_at	T08B1.6	0.270718				183309_at	K03H6.2	0.345622				188947_at	T09F5.9	0.33502				193927_s_at	Y48A6B.7
	184685_s_at	T08B2.12	0.109745				172815_x_at	K05F1.2	0.248772				171867_x_at	T13F2.10	0.252128				193926_at	Y48A6B.7
	190674_at	T09A12.2	0.438245				172904_x_at	K05F1.7	0.181154				172906_x_at	T13F2.10	0.282015				192992_at	Y51A2D.13
	188947_at	T09F5.9	0.318822				172685_x_at	K06C4.12	0.391638				171867_x_at	T13F2.11	0.252128				180145_s_at	Y51H4A.7
	172906_x_at	T13F2.10	0.252108				180256_at	K07E8.3	0.045738				172905_x_at	T13F2.11	0.25555				171867_x_at	Y59E9AR.1
	171867_x_at	T13F2.11	0.236552				171867_x_at	K07F5.1	0.202536				190598_at	T14B4.4	0.311915				171867_x_at	Y59E9AR.7
	190598_at	T14B4.4	0.368841				172852_x_at	K07F5.2	0.169615				182858_at	T15B7.9	0.34851				172629_x_at	Y59E9AR.7
	182858_at	T15B7.9	0.306006				172907_x_at	K07F5.3	0.182414				184438_at	T20D4.11	0.0828529				188470_s_at	ZC416.6
	188278_s_at	T20B3.2	0.413185				172245_x_at	K07F5.5	0.318913				180962_s_at	T22H2.6	0.452753				175995_at	ZK112.1
	184438_at	T20D4.11	0.0666334				172934_x_at	K08F4.8	0.166562				184855_at	T23B12.8	0.180798				172734_x_at	ZK1248.4
	186872_s_at	T21D12.9	0.425056				193649_s_at	K08F8.4	0.402795				172486_x_at	T23B7.1	0.438758				172887_x_at	ZK1248.6
	180962_s_at	T22H2.6	0.434112				185815_at	K10F12.4	0.307911				180223_s_at	T23F4.1	0.0395335				172938_x_at	ZK1251.6
	184855_at	T23B12.8	0.121651				173242_s_at	M01D7.5	0.232355				179815_at	T23F4.3	0.038941				190307_s_at	ZK131.4
	180223_s_at	T23F4.1	0.0395335				193914_at	M05D6.7	0.3025				186153_s_at	T27A10.7	0.189136				172871_x_at	ZK131.7
	179815_at	T23F4.3	0.0503285				177298_at	M163.1	0.416136				173756_at	T27E4.7	0.348633				171867_x_at	ZK354.1
	186153_s_at	T27A10.7	0.336779				173632_s_at	M18.1	0.178605				173757_s_at	T27E4.7	0.337505				172927_x_at	ZK354.1
	173757_s_at	T27E4.7	0.282554				193073_at	M6.1	0.260813				172704_x_at	T28H11.6	0.333569				171867_x_at	ZK354.10
	172704_x_at	T28H11.6	0.375349				189628_at	R01E6.3	0.344917				180561_at	W04B5.2	0.444964				171867_x_at	ZK354.11
	189720_s_at	W03C9.3	0.444875				193723_s_at	R03E9.1	0.107938				191887_s_at	W07B8.5	0.335953				172925_x_at	ZK354.11
	180561_at	W04B5.2	0.447441				191440_at	R04B5.9	0.248123				172627_x_at	Y105C5A.13	0.0869684				171867_x_at	ZK354.4
	191887_s_at	W07B8.5	0.312822				171867_x_at	R05F9.13	0.202536				187121_at	Y105C5A.24	0.358251				172922_x_at	ZK354.4
	189661_at	W07E6.1	0.465817				172725_x_at	R05F9.3	0.385724				175112_s_at	Y119D3B.13	0.193844				171867_x_at	ZK354.5
	172627_x_at	Y105C5A.13	0.0770705				172724_x_at	R05F9.8	0.185298				176131_at	Y119D3B.13	0.280948				172928_x_at	ZK354.5
	187121_at	Y105C5A.24	0.464305				192058_at	R05G6.10	0.368879				191017_at	Y40D12A.2	0.392257				182193_at	ZK484.5
	175112_s_at	Y119D3B.13	0.31334				190822_s_at	R07B1.3	0.375258				172568_x_at	Y43F8B.2	0.43612				171849_x_at	ZK525.1
	191017_at	Y40D12A.2	0.431692				190616_at	R12C12.1	0.34552				182843_at	Y44A6C.1	0.411816				172214_x_at	ZK525.1
	182843_at	Y44A6C.1	0.451704				180698_s_at	R12E2.9	0.232915				184558_at	Y45F10A.5	0.187355				172798_x_at	ZK546.3
	184558_at	Y45F10A.5	0.199593				171867_x_at	R13H9.2	0.202536				184716_at	Y46G5A.11	0.439225				172900_x_at	ZK546.6
	186464_s_at	Y46G5A.21	0.457098				171867_x_at	R13H9.4	0.202536				193926_at	Y48A6B.7	0.16555				179513_at	ZK550.2
	193926_at	Y48A6B.7	0.304764				177369_at	R52.3	0.432989				193927_s_at	Y48A6B.7	0.171452				194066_s_at	ZK666.7
	192992_at	Y51A2D.13	0.383199				188106_at	T01C3.4	0.0117805				192992_at	Y51A2D.13	0.262646
	172511_x_at	Y51H4A.24	0.45778				194060_s_at	T01D3.6	0.348437				180145_s_at	Y51H4A.7	0.364025
	180145_s_at	Y51H4A.7	0.322441				174051_s_at	T02B11.3	0.43149				171867_x_at	Y59E9AR.1	0.252128
	174102_at	Y54G2A.7	0.302787				190280_at	T03D8.2	0.444297				171867_x_at	Y59E9AR.7	0.252128
	171867_x_at	Y59E9AR.1	0.236552				178149_s_at	T07C4.4	0.426902				172629_x_at	Y59E9AR.7	0.210106
	171867_x_at	Y59E9AR.7	0.236552				188496_s_at	T07G12.5	0.101824				172113_x_at	Y59H11AM.1	0.291953
	172113_x_at	Y59H11AM.1	0.274712				192296_at	T08B1.6	0.130512				176276_s_at	Y69A2AR.12	0.390188
	176276_s_at	Y69A2AR.25	0.395447				184685_s_at	T08B2.12	0.114467				177190_at	Y71H2AL.1	0.348104
	176544_at	Y71G12B.4	0.355373				188947_at	T09F5.9	0.24127				188470_s_at	ZC416.6	0.411167
	172177_x_at	Y71H2AL.1	0.422594				171867_x_at	T13F2.10	0.202536				175995_at	ZK112.1	0.389442
	176285_s_at	Y71H2AM.13	0.445165				171867_x_at	T13F2.11	0.202536				172734_x_at	ZK1248.4	0.278343
	188470_s_at	ZC416.6	0.385128				182858_at	T15B7.9	0.368294				172887_x_at	ZK1248.6	0.177502
	175995_at	ZK112.1	0.289571				186755_s_at	T19H5.4	0.34117				172938_x_at	ZK1251.6	0.290891
	172734_x_at	ZK1248.4	0.286064				188278_s_at	T20B3.2	0.394268				190307_s_at	ZK131.4	0.35496
	172887_x_at	ZK1248.6	0.184146				184438_at	T20D4.11	0.0576381				172871_x_at	ZK131.7	0.391521
	172938_x_at	ZK1251.6	0.252788				172218_x_at	T20G5.7	0.308206				171867_x_at	ZK354.1	0.252128
	190307_s_at	ZK131.4	0.329117				180962_s_at	T22H2.6	0.37534				172927_x_at	ZK354.1	0.234893
	172871_x_at	ZK131.7	0.337541				184855_at	T23B12.8	0.155688				171867_x_at	ZK354.10	0.252128
	171867_x_at	ZK354.1	0.236552				172486_x_at	T23B7.1	0.327638				171867_x_at	ZK354.11	0.252128
	171867_x_at	ZK354.10	0.236552				180223_s_at	T23F4.1	0.0395335				172925_x_at	ZK354.11	0.244652
	171867_x_at	ZK354.11	0.236552				179815_at	T23F4.3	0.0608992				171867_x_at	ZK354.4	0.252128
	171867_x_at	ZK354.4	0.236552				188823_s_at	T25C12.3	0.293604				172922_x_at	ZK354.4	0.213615
	171867_x_at	ZK354.5	0.236552				186153_s_at	T27A10.7	0.338195				171867_x_at	ZK354.5	0.252128
	182193_at	ZK484.5	0.339907				173756_at	T27E4.7	0.206994				172928_x_at	ZK354.5	0.242121
	172381_x_at	ZK484.8	0.387387				172704_x_at	T28H11.6	0.208378				182193_at	ZK484.5	0.377573
	172214_x_at	ZK525.1	0.320506				186120_at	W01A11.6	0.42751				172381_x_at	ZK484.8	0.42482
	172798_x_at	ZK546.3	0.196776				180561_at	W04B5.2	0.447441				172214_x_at	ZK525.1	0.301258
	172900_x_at	ZK546.6	0.19679				191887_s_at	W07B8.5	0.293411				171849_x_at	ZK525.1	0.43683
	179513_at	ZK550.2	0.308507				172627_x_at	Y105C5A.13	0.0746081				172798_x_at	ZK546.3	0.196132
	189095_at	ZK593.1	0.424781				187121_at	Y105C5A.24	0.366228				172900_x_at	ZK546.6	0.194528
	194066_s_at	ZK666.7	0.0270465				185106_at	Y105C5B.5	0.254036				179513_at	ZK550.2	0.24586
	179491_at	ZK669.2	0.228987				193715_at	Y111B2A.13	0.486697				194066_s_at	ZK666.7	0.210129
							176131_at	Y119D3B.13	0.218415
							186886_s_at	Y18D10A.23	0.347602
							191017_at	Y40D12A.2	0.322768
							173326_s_at	Y43F8B.2	0.374111
							182843_at	Y44A6C.1	0.315248
							184558_at	Y45F10A.5	0.191859
							193926_at	Y48A6B.7	0.205032
							192992_at	Y51A2D.13	0.22509
							180145_s_at	Y51H4A.7	0.261731
							177004_s_at	Y54G2A.14	0.397947
							174102_at	Y54G2A.7	0.28223
							171867_x_at	Y59E9AR.1	0.202536
							171867_x_at	Y59E9AR.7	0.202536
							172113_x_at	Y59H11AM.1	0.225171
							176276_s_at	Y69A2AR.12	0.270636
							176276_s_at	Y69A2AR.25	0.270636
							193144_at	Y69E1A.5	0.315975
							176544_at	Y71G12B.4	0.336313
							177190_at	Y71H2AL.1	0.270144
							172177_x_at	Y71H2AL.C	0.44719
							176285_s_at	Y71H2AM.13	0.428184
							177183_s_at	Y73B6BL.24	0.378641
							188470_s_at	ZC416.6	0.245846
							175995_at	ZK112.1	0.268254
							172734_x_at	ZK1248.4	0.243658
							172887_x_at	ZK1248.6	0.143424
							172938_x_at	ZK1251.6	0.199211
							171916_s_at	ZK131.11	0.379193
							190307_s_at	ZK131.4	0.279126
							172871_x_at	ZK131.7	0.325154
							171867_x_at	ZK354.1	0.202536
							171867_x_at	ZK354.10	0.202536
							171867_x_at	ZK354.11	0.202536
							171867_x_at	ZK354.4	0.202536
							171867_x_at	ZK354.5	0.202536
							189882_at	ZK484.2	0.28602
							182193_at	ZK484.5	0.321126
							172214_x_at	ZK525.1	0.281035
							172798_x_at	ZK546.3	0.115188
							172900_x_at	ZK546.6	0.138275
							179513_at	ZK550.2	0.255343
							189095_at	ZK593.1	0.343618
							194066_s_at	ZK666.7	0.117468
							179491_at	ZK669.2	0.196055
							175557_at	ZK809.8	0.389479
